# Supplementary material for: Potential Causal Relationship Between Hypertension and Type 2 Diabetic Nephropathy: Integrating Mendelian Randomization Evidence with Global Burden of Disease 2021 Analysis
Source: Healthcare (Basel). 2026 Jun 15;14(12):1725. doi: 10.3390/healthcare14121725 (PMC13299940; doi:10.3390/healthcare14121725)
Supplement: Supplementary file 1 [file healthcare-14-01725-s001.zip]

Archive with 4 entries (4 files):
- Supplementary Figure S1.pdf
- Supplementary Figure S2.pdf
- Supplementary Table S1.pdf
- STROBE-MR_checklist.pdf
